# Supplementary material for: Impacts of cellulase and xylanase addition on antibiotic resistance and microbial community during dairy manure composting
Source: PLoS One. 2025 Aug 29;20(8):e0328055. doi: 10.1371/journal.pone.0328055 (PMC12396641; doi:10.1371/journal.pone.0328055)
Supplement: S2 File — This file contains the raw numerical data used to generate all figures presented in the main manuscript. (XLSX) [file pone.0328055.s002.xlsx]

## Sheet: Figure1
S2 file.
Figure 1 Physio-chemical properties changes during dairy manure composting
Fig 1A, Temperature					Fig 1B, pH												Fig 1F, Germination index
Days	A	B	C		Days	A			B			C					A	B	C
0	37.8	42.2	34.9		0	9.43	9.4	9.45	9.38	9.45	9.37	9.34	9.41	9.33			81.34	83.48	84.24
1	44.2	51.9	39.6		3	9.36	9.42	9.4	9.34	9.35	9.28	9.12	9.08	9.15			84.73	88.04	85.17
2	45.7	54	41.1		10	9.25	9.18	9.28	9.3	9.31	9.3	9.25	9.18	9.31			81.02	84.09	84.05
3	49.5	55	47.8		20	9.04	8.97	9.07	8.99	9.04	8.87	8.81	8.87	8.79
4	55.2	51.7	54.9		30	7.95	7.95	8.01	7.6	7.76	7.61	7.63	7.63	7.66
5	55.6	53.5	56.4
6	54.1	55.9	60.5
7	49.7	54.4	52.3
8	49.1	53.9	50.5		Fig 1C, Organic matters
9	47.3	52.6	48.1		Days	A			B			C
10	48	51.3	45.7		0	93.41	93.84	92.76	93.06	92.21	92.39	94.82	93.89	92.61
11	48.5	49.6	44.4		3	97.98	96.77	96.06	93.91	93.88	93.65	91.06	91	92.28
12	45.5	48.7	45.3		10	92.73	90.48	91.36	92.96	90.79	91.63	91.45	90.76	90.86
13	43.8	46.1	42.5		20	88.38	85.6	86.74	89.92	90.49	89.96	85.43	84.01	84.47
14	43.2	44.3	41.3		30	95.24	95.24	94.99	94.05	91.09	92.32	89.13	88.83	88.73
15	42.2	43.1	40.9
16	40	44.7	41.2
17	36.8	46.1	44.3
18	36	46.6	48.1		Fig 1D, Total nitrogen
19	35.7	46.2	47.8		Days	A			B			C
20	36	46.7	44.4		0	2.06	2.16	1.98	2.17	2.01	2.11	2	1.83	2.12
21	35.2	37.2	35.9		3	2.1	1.94	2.23	1.26	1.32	1.06	2.15	2.28	1.99
22	37.8	38.7	36.1		10	1.56	1.65	1.37	1.69	1.79	1.51	2.36	2.21	2.51
23	38.5	37.9	35.7		20	1.95	2.06	1.77	1.43	1.51	1.24	2.92	3.11	2.79
24	35	35.5	35.5		30	1.95	1.78	2.06	2.13	1.96	2.26	2.61	2.78	2.47
25	30.7	33	33.6
26	32.4	30.9	33.4
27	32.2	30.7	33.1
28	30.3	28.8	30.7		Fig1 E, AN
29	29.6	28.7	27.4		Days	A			B			C
30	29.5	28.5	27.3		0	1.57	1.62	1.54	1.65	1.61	1.59	1.55	1.52	1.61
					3	1.53	1.49	1.58	1.45	1.41	1.51	2.04	2.01	2.07
					10	1.7	1.74	1.66	1.56	1.61	1.52	2	1.96	2.03
					20	1.87	1.83	1.9	1.73	1.77	1.7	2.3	2.28	2.32
					30	1.65	1.62	1.7	1.35	1.31	1.42	2.12	2.14	2.09

## Sheet: Figure2
S2 file.
Figure 2 Enzymes activity changes during dairy manure composting
Fig 2A, Fulvic acid											Fig 2D, Urease activity
Days	A			B			C				Days	A			B			C
0	0.54	0.55	0.53	0.55	0.54	0.54	0.54	0.55	0.54		0	768.6	711.37	645.56	509.51	581.36	611.59	420.01	506.35	431.48
3	0.55	0.59	0.58	0.48	0.53	0.5	0.59	0.62	0.63		3	845.45	963.66	984.12	729.12	854.61	803.35	650.08	612.54	725.23
10	0.57	0.6	0.61	0.56	0.59	0.6	0.57	0.61	0.6		10	813.1	707.84	728.44	594.65	708.25	675.71	403.82	429.63	369.01
20	0.55	0.58	0.59	0.55	0.58	0.59	0.6	0.63	0.64		20	974.5	887.55	811.19	870.49	749.53	761.67	823.47	892.17	967.59
30	0.59	0.63	0.62	0.57	0.61	0.6	0.58	0.61	0.62		30	816.3	932.4	981.46	1152.62	991.46	1048.38	1013.44	1093.25	905.76
Fig 2B, Humic acid											Fig 2E, Alkaline phosphatase
Days	A			B			C				Days	A			B			C
0	0.7	0.69	0.69	0.7	0.66	0.73	0.71	0.7	0.69		0	28.82	32.75	30.9	27.64	32.9	30.31	43.67	36.32	40.97
3	0.74	0.7	0.76	0.83	0.8	0.85	0.75	0.72	0.77		3	28.81	34	30.19	34.02	29.69	35.66	22.65	23.73	26.53
10	0.86	0.83	0.88	0.81	0.83	0.78	0.79	0.76	0.81		10	37.92	42.33	34.4	46.88	53.68	44.94	39.96	38.35	45.5
20	0.84	0.81	0.86	0.85	0.82	0.87	0.83	0.8	0.85		20	40.59	47.26	49.76	48.48	41.63	42.98	34.81	41.83	40.75
30	0.92	0.93	0.9	0.94	0.92	0.95	0.84	0.81	0.86		30	39.44	33.75	38.42	41.2	36.73	45.88	39.8	42.24	35.57
Fig 2C, Cellulase activity											Fig 2F, Dehydrogenase activities
Days	A			B			C				Days	A			B			C
0	43.25	54.72	40.57	23.72	26.16	27.87	19.09	20.55	22.99		0	68.71	54.8	61.49	50.26	56.84	60.01	40.64	48.93	44.93
3	92.31	88.89	95.48	28.09	24.94	22.53	79.86	69.51	82.41		3	87.01	73.26	89.04	64.01	54.24	58.94	43.88	52.91	46.71
10	37.88	36.58	43.08	109.15	124.77	118.18	45.2	39.63	48.34		10	84.07	88.71	75.22	77.55	87.13	72.12	136.44	147.14	126.42
20	57.91	46.51	56.33	49.35	50.86	60.53	74.25	78.63	94.27		20	65.16	66.54	56.5	56.64	52.86	65	87.04	83.21	95.15
30	60.82	69.62	53.25	72.78	86.38	71.63	34.22	36.37	28.41		30	38.65	35.94	31.51	33.74	34.87	39.38	46.62	37.04	41.54

## Sheet: Figure3
S2 file.
Figure 3 Microbial diversity changes during dairy manure composting
Fig3 A-D, alpha index							Fig3 E, results of Principal coordinate analysis
Sample	Chao1	Faith_pd	Pielou_e	Shannon			ID	Group2	PCo1	PCo2	Group	Time
A0d_1	4511.81	264.545	0.790925	9.50097			A0d_1	A0	-0.382588	0.192501	A	0
A0d_2	4316.03	253.812	0.771525	9.22867			A0d_2	A0	-0.377665	0.183235	A	0
A0d_3	4242.85	251.977	0.780328	9.29347			A0d_3	A0	-0.386342	0.183846	A	0
A3d_1	2307.86	151.817	0.628213	6.85408			A3d_1	A3	-0.101833	-0.250552	A	3
A3d_2	2440.73	152.765	0.682578	7.5744			A3d_2	A3	-0.129634	-0.253693	A	3
A3d_3	2290.36	154.868	0.644125	7.06244			A3d_3	A3	-0.162858	-0.232468	A	3
A10d_1	2105.16	132.792	0.679915	7.37592			A10d_1	A10	-0.013218	-0.348465	A	10
A10d_2	2041.11	125.78	0.654008	7.06623			A10d_2	A10	-0.001882	-0.365907	A	10
A10d_3	2337.19	148.798	0.694634	7.68351			A10d_3	A10	-0.027214	-0.350131	A	10
A20d_1	2245.68	168.463	0.665774	7.23178			A20d_1	A20	0.105257	-0.042907	A	20
A20d_2	1646.98	139.085	0.664282	6.94068			A20d_2	A20	0.12206	-0.033804	A	20
A20d_3	2154.59	166.54	0.669931	7.27549			A20d_3	A20	0.118273	-0.017719	A	20
A30d_1	2420.77	174.286	0.491818	5.46301			A30d_1	A30	0.277983	0.053645	A	30
A30d_2	1309.41	123.194	0.543841	5.48197			A30d_2	A30	0.252738	-0.002231	A	30
A30d_3	1232.93	115.941	0.506508	5.06704			A30d_3	A30	0.279742	0.00336	A	30
B0d_1	3062.58	199.665	0.7461	8.48605			B0d_1	B0	-0.389541	0.243905	B	0
B0d_2	3389.52	228.77	0.790096	9.12127			B0d_2	B0	-0.387284	0.247961	B	0
B0d_3	3991.11	260.498	0.748132	8.79508			B0d_3	B0	-0.393437	0.240054	B	0
B3d_1	2752.6	210.111	0.722128	8.10719			B3d_1	B3	-0.160534	0.195971	B	3
B3d_2	2654.76	197.682	0.725979	8.14289			B3d_2	B3	-0.155803	0.187328	B	3
B3d_3	2972.89	215.858	0.718812	8.1711			B3d_3	B3	-0.180888	0.177381	B	3
B10d_1	2330.24	163.309	0.703537	7.73428			B10d_1	B10	-0.09285	-0.349405	B	10
B10d_2	2409.29	164.251	0.704608	7.79538			B10d_2	B10	-0.076724	-0.394714	B	10
B10d_3	1879.95	136.801	0.674934	7.26293			B10d_3	B10	-0.069562	-0.377693	B	10
B20d_1	2237.41	181.762	0.717829	7.82328			B20d_1	B20	0.186061	0.009367	B	20
B20d_2	1449.4	135.295	0.693412	7.15756			B20d_2	B20	0.236834	0.011209	B	20
B20d_3	1609.65	146.056	0.685349	7.14302			B20d_3	B20	0.238665	0.016282	B	20
B30d_1	1033.1	115.461	0.655216	6.49954			B30d_1	B30	0.417646	0.205504	B	30
B30d_2	1124.48	120.089	0.617965	6.1389			B30d_2	B30	0.417552	0.208322	B	30
B30d_3	1233.3	125.774	0.651476	6.55179			B30d_3	B30	0.422093	0.213419	B	30
C0d_1	4209.58	270.346	0.754966	8.93031			C0d_1	C0	-0.387815	0.257785	C	0
C0d_2	3294.76	219.808	0.752673	8.65793			C0d_2	C0	-0.418758	0.251686	C	0
C0d_3	3772.55	247.064	0.771242	9.00559			C0d_3	C0	-0.421857	0.261163	C	0
C3d_1	3130.09	194.205	0.73821	8.48225			C3d_1	C3	-0.129493	-0.271501	C	3
C3d_2	2778.41	177.401	0.721111	8.17073			C3d_2	C3	-0.12692	-0.265972	C	3
C3d_3	2673.46	175.892	0.740946	8.36097			C3d_3	C3	-0.110317	-0.271918	C	3
C10d_1	2314.58	175.022	0.701858	7.78636			C10d_1	C10	-0.007507	-0.153989	C	10
C10d_2	2383.06	162.709	0.692222	7.5746			C10d_2	C10	-0.001059	-0.167978	C	10
C10d_3	2222.29	162.762	0.692751	7.49904			C10d_3	C10	0.017984	-0.195379	C	10
C20d_1	2066.41	184.949	0.693055	7.44646			C20d_1	C20	0.382171	0.147613	C	20
C20d_2	1978.48	180.297	0.690009	7.37539			C20d_2	C20	0.312547	0.120711	C	20
C20d_3	2188.89	194.215	0.696364	7.54427			C20d_3	C20	0.306036	0.138596	C	20
C30d_1	1666.85	157.967	0.629042	6.60857			C30d_1	C30	0.307466	0.199014	C	30
C30d_2	1385.39	135.586	0.638093	6.47376			C30d_2	C30	0.350767	0.202877	C	30
C30d_3	1768.12	161.155	0.62336	6.5447			C30d_3	C30	0.34171	0.19369	C	30

## Sheet: Figure4
S2 file.
Figure 4 Changes of microbial composition dairy manure composting
Fig4 A, Phyla relative abundance (%)
Taxa	A0d_1	A0d_2	A0d_3	A3d_1	A3d_2	A3d_3	A10d_1	A10d_2	A10d_3	A20d_1	A20d_2	A20d_3	A30d_1	A30d_2	A30d_3	B0d_1	B0d_2	B0d_3	B3d_1	B3d_2	B3d_3	B10d_1	B10d_2	B10d_3	B20d_1	B20d_2	B20d_3	B30d_1	B30d_2	B30d_3	C0d_1	C0d_2	C0d_3	C3d_1	C3d_2	C3d_3	C10d_1	C10d_2	C10d_3	C20d_1	C20d_2	C20d_3	C30d_1	C30d_2	C30d_3
Firmicutes	69.3979	62.368	65.9543	79.63	82.811	80.4416	85.1089	89.4348	83.8764	45.9549	54.8091	46.5994	10.652	21.4037	19.4814	73.9792	66.1165	71.8456	18.4452	17.6321	25.4526	75.1964	75.2613	73.3118	33.1078	31.5071	24.7337	28.0233	29.169	27.8589	72.4002	74.0051	71.2295	86.8774	88.2618	87.4536	54.8826	52.1809	56.3387	31.7979	36.8407	34.5675	19.6871	15.388	15.354
Proteobacteria	9.44148	14.5055	10.1663	4.61207	5.38545	3.97559	5.53313	4.48758	6.52212	15.6576	14.6458	14.3287	10.1126	13.0489	13.0215	5.60226	5.35965	5.88464	53.4927	57.5584	50.0477	4.46241	6.52019	5.62519	11.0652	10.3746	10.0334	25.0059	26.8891	26.1778	9.31266	9.36992	9.26022	3.93352	3.31252	4.6972	19.1759	21.5699	17.2301	24.9599	18.7138	21.1517	36.754	38.4013	35.8574
Bacteroidetes	6.08785	5.36817	5.1034	0.307472	0.336886	0.275789	0.541268	0.160793	0.373835	9.97207	11.0834	11.5509	67.6856	48.4908	56.9507	10.1013	14.8575	10.3758	12.6597	11.2296	10.7351	0.569154	0.505597	0.320259	35.4425	43.6166	45.7541	36.7983	36.1522	37.64	8.34771	6.77193	8.20478	0.59578	0.465486	0.597101	1.29484	1.09045	1.44204	21.2428	20.5338	20.271	25.9665	28.3581	30.6637
Actinobacteria	13.1296	15.4925	16.4464	14.2231	10.5017	14.0894	3.06927	1.89216	3.11935	16.8765	11.7274	21.0433	7.41412	12.0958	6.36453	6.81338	7.08056	7.07175	6.1283	6.66227	5.47793	12.1672	10.4397	16.8635	16.0175	10.8443	14.3369	3.70299	2.64933	3.32383	6.67182	7.082	6.9497	5.16457	5.42525	4.27923	10.0566	8.97355	8.69001	11.1961	11.9483	12.269	9.45201	10.9428	10.6519
Gemmatimonadetes	0	0.00353751	0.00675276	0.198575	0.177888	0.138648	5.18585	3.66737	5.29107	4.63456	5.33529	3.23743	2.51328	3.98964	3.43893	0.0397646	0.0750258	0.0616333	0.0910674	0.14636	0.0754889	0.735661	0.794731	0.46317	0.95461	1.59917	1.77316	3.40103	2.42134	2.54104	0.023468	0.0255885	0.0265256	0.118469	0.0649515	0.0615195	10.9028	12.2461	13.1412	2.47032	2.2794	2.2232	1.04806	1.31051	1.212
Deinococcus-Thermus	0.405267	0.463413	0.496328	0.0627754	0.0503755	0.0587748	0.0422377	0.0341075	0.0730282	5.77772	1.237	2.3465	0.547541	0.345743	0.352678	0.230635	0.474773	0.531922	6.42025	3.8599	5.83543	0.280036	0.320057	0.0809257	0.976555	0.818211	1.19935	0.509033	0.762078	0.9083	0.386532	0.152026	0.512362	0.0343389	0.259806	0.0325692	1.20697	1.72322	0.873249	2.06164	3.99375	2.75516	3.23551	1.87557	2.21103
Chloroflexi	0.0920256	0.0972814	0.194142	0.0845547	0.067692	0.14769	0.214317	0.0844567	0.0799833	0.788246	0.849684	0.646919	0.264983	0.391065	0.21964	0.227226	0.541592	0.814631	1.212	1.45069	0.974234	0.25733	0.183994	0.347808	1.3862	0.770316	1.45921	0.873211	0.903516	0.770679	0.41	0.186646	0.81252	0.137356	0.331974	0.115801	1.86364	1.67854	1.74178	2.879	2.58249	3.19177	1.81315	1.18507	1.53264
Halanaerobiaeota	0	0	0	0.00256226	0.0220393	0.0135634	0.0344159	0.0812084	0.373835	0.0343912	0.108087	0.00709341	0.00946368	0.0414374	0.0188262	0	0	0	0	0	0	5.86864	5.40077	2.72909	0.0231642	0.0625299	0.0199892	0	0	0	0	0	0	2.02771	0.961643	1.60313	0.0138733	0	0	0	0	0	0.191645	0.139772	0.0598222
Patescibacteria	0.550384	0.711039	0.725922	0.344624	0.259748	0.31648	0.0610099	0.0552217	0.0312978	0.050899	0.0225181	0.0170242	0.0243352	0.0129492	0.00627542	0.980481	1.01871	0.779795	0.41516	0.411818	0.266348	0.116555	0.108232	0.0654293	0.252368	0.0638604	0.110528	0.117312	0.0179437	0.0484427	0.778586	0.987416	0.8195	0.200883	0.155162	0.238841	0.126401	0.132834	0.158129	0.897635	1.1685	1.37883	0.287468	0.458738	0.378076
Tenericutes	0.208827	0.307763	0.254917	0.365122	0.240858	0.431015	0.00782179	0	0.0139101	0.0412694	0.0180145	0.035467	0	0.00258983	0.00376525	0.159058	0.209838	0.190259	0.325432	0.0717453	0.256377	0.189213	0.282949	0.0516547	0.0658352	0.043904	0.0399784	0.0438646	0.00422204	0.00550485	0.251246	0.185141	0.251295	0.549422	0.355429	0.568151	0.0246636	0.0531337	0.0684438	0.983993	0.917519	0.784142	0.14074	0.130215	0.168699
Others	0.686653	0.682739	0.651642	0.169109	0.146404	0.111521	0.201802	0.102323	0.245166	0.21185	0.163632	0.187266	0.776022	0.177404	0.141824	1.86666	4.26592	2.44389	0.810232	0.977171	0.878805	0.157425	0.182448	0.141189	0.708338	0.299345	0.539708	1.52506	1.03123	0.725539	1.41774	1.23427	1.93357	0.360558	0.405947	0.352833	0.451652	0.351407	0.316258	1.51065	1.02175	1.40769	1.42387	1.80986	1.91072
Fig4 B, Genera relative abundance (%)
ID	A0d_1	A0d_2	A0d_3	A3d_1	A3d_2	A3d_3	A10d_1	A10d_2	A10d_3	A20d_1	A20d_2	A20d_3	A30d_1	A30d_2	A30d_3	B0d_1	B0d_2	B0d_3	B3d_1	B3d_2	B3d_3	B10d_1	B10d_2	B10d_3	B20d_1	B20d_2	B20d_3	B30d_1	B30d_2	B30d_3	C0d_1	C0d_2	C0d_3	C3d_1	C3d_2	C3d_3	C10d_1	C10d_2	C10d_3	C20d_1	C20d_2	C20d_3	C30d_1	C30d_2	C30d_3
Thermobacillus	0.012388	0.007075	0.008441	44.659	35.2912	36.7553	28.5824	37.9454	21.3382	3.04431	2.32837	2.85297	0.255519	0.910327	0.734224	0.023859	0.032824	0.00134	0.004018	0	0	8.59937	12.4111	11.9512	0.827817	0.601352	0.4574	10.9804	9.40142	5.5621	0.023468	0.013547	0.015357	2.17022	2.95349	2.28346	11.0385	10.6352	14.5892	5.81639	5.36385	4.3247	0.456655	0.391838	0.399612
Limnochordaceae	0.008849	0	0.005065	5.40509	3.46174	4.57991	23.0758	21.262	27.21	7.76003	6.9521	6.61957	5.92832	8.01813	9.20729	0	0.004689	0.00402	0.006696	0.011479	0.007122	4.08852	4.83487	2.44499	2.49077	1.84264	1.67439	0.850769	0.677637	0.895089	0.008283	0	0	2.1788	2.13799	1.94872	12.3518	13.025	13.749	9.278	6.29372	5.60065	0.525528	0.587757	0.744188
MWH-CFBk5	0.035394	0.001769	0.001688	0.001281	0.001574	0.001507	0.014079	0.008121	0.010433	2.37987	3.70048	3.30269	56.1129	35.2982	40.6948	0.012497	0.004689	0.005359	0.022767	0.014349	0.029911	0.015137	0.017008	0.005165	0.818063	2.85376	1.21111	7.1234	10.5171	7.949	0.178081	0.039135	0.002792	0.001717	0.010825	0.001809	0.026205	0.033812	0.036582	7.08986	4.54508	4.96957	6.59829	6.98619	5.77045
Paeniclostridium	5.98698	7.52958	6.11125	3.20923	4.15125	6.57072	3.96408	3.31817	4.6912	8.96648	9.55069	9.39025	0.743575	3.6698	2.36207	9.24924	7.32557	11.4919	2.53516	3.3175	5.08339	2.73678	2.0966	1.27415	3.21739	1.53531	1.24168	0.062226	0.066497	0.072664	10.4184	9.65139	8.58032	1.51434	1.95937	1.39685	8.22376	7.09214	5.93927	1.25888	2.23551	2.19183	4.4348	3.33421	3.07725
Romboutsia	5.02778	6.02791	5.66895	2.63529	4.60778	6.53756	6.52024	4.71658	6.75337	10.2238	15.5045	10.7139	0.897698	3.04306	2.22024	5.05919	4.74538	8.06726	1.91777	1.86968	4.10204	4.43213	3.26087	1.58408	3.0333	1.52201	1.30635	0.057126	0.129828	0.086977	8.36566	6.20597	6.25305	1.96762	1.86014	1.34076	6.1474	5.0163	4.49723	0.97183	2.12168	2.06135	3.75805	2.1587	2.25889
S0134_terrestrial_group	0	0.003538	0	0.197294	0.173166	0.138648	5.1749	3.65113	5.26847	4.55064	5.28726	3.16508	2.36592	3.88087	3.34605	0	0	0	0	0.010044	0	0.723552	0.779269	0.459727	0.740036	1.19472	1.40042	3.22864	2.27884	2.41223	0.023468	0	0.004188	0.118469	0.064951	0.057901	10.8273	12.193	13.1164	2.34018	2.14774	2.1291	0.961222	1.18507	1.12346
Corynebacterium	3.75712	3.93901	4.89744	8.8334	5.50824	7.9783	0.977724	0.449894	0.909375	0.554386	0.103583	0.202871	0.22172	0.602137	0.368994	1.4213	1.34812	1.28492	0.559796	0.707408	0.521301	7.3884	6.39805	12.1079	0.488887	0.234155	0.306893	0.016322	0.02111	0.019817	1.36115	1.48715	1.33466	2.46897	2.42485	1.9451	1.48906	1.4648	1.4562	0.345432	0.551334	0.506869	0.118281	0.148134	0.223735
Luteimonas	0.070789	0.120275	0.097915	0.012811	0.006297	0	0.010951	0	0.012171	0.059153	0.114092	0.09647	0.209553	0.31078	0.400372	0.103388	0.220388	0.482347	2.78961	3.04774	1.79891	0.016651	0.100501	0	0.327957	0.174286	0.16932	6.67762	10.7514	9.59936	0.462458	0.118911	0.143797	0.010302	0.007217	0.023522	0.081698	0.050719	0.062544	6.37954	4.32839	3.61458	14.1398	10.6155	10.975
Bacillus	0.153966	0.256469	0.170507	1.03131	4.13866	1.15741	2.58901	3.22397	2.75942	1.00147	0.884212	1.10232	0.060838	0.326319	0.243486	0.137472	0.132467	0.128626	0.028124	0.018654	0.361777	2.23877	3.00421	5.69062	5.03273	7.32532	5.69221	0.745698	0.675526	0.800405	0.218115	0.174604	0.209412	9.42431	11.8338	7.34978	0.493271	0.61949	0.424824	0.252992	0.240009	0.255944	0.336877	0.363167	0.372094
Persicitalea	0	0	0	0.017936	0.017317	0	0.017208	0.01949	0.020865	1.71681	1.51922	1.8755	0.813876	1.49563	1.59521	0	0.007034	0.005359	1.13566	1.40908	0.907291	0.031788	0.037108	0.022384	1.04727	1.41956	1.37337	14.7671	16.4016	14.1838	0.077306	0.004516	0.022337	0.006868	0	0.018094	0.180352	0.125589	0.142788	1.50944	1.27136	0.918387	3.03039	3.41544	3.0605
Atopostipes	11.4041	7.73299	9.35089	0.219073	0.228264	0.287846	0.039109	0.060094	0.079983	0.039894	0.018015	0.022699	0	0.015539	0.008786	3.31182	1.86978	2.602	0.096424	0.031568	0.089732	0.092336	0.077308	0.044767	0.045109	0.014635	0.003528	0.216263	0.149882	0.148631	8.34495	12.7386	9.97222	0.266126	0.418576	0.189987	0.021581	0.006038	0.016521	0	0.016458	0.008782	0.011978	0.01553	0.16152
Pseudomonas	2.03872	4.48025	2.23854	0.078149	0.176314	0.060282	0.014079	0.01949	0.017388	0.001376	0.009007	0.005675	0	0.009064	0.00502	0.143153	0.16998	0.213037	15.6837	17.7397	19.62	0.019678	0.017008	0.010331	0.035356	0.010643	0.02822	0.248906	0.242767	0.15854	0.490068	0.737552	0.698041	0.060093	0.061343	0.115801	0.084781	0.143702	0.083785	0.223801	0.139891	0.491814	0.094325	0.01553	0.008375
Truepera	0.405267	0.463413	0.492952	0.062775	0.050375	0.058775	0.042238	0.034108	0.073028	5.77772	1.237	2.3465	0.547541	0.345743	0.352678	0.218137	0.461878	0.526563	6.42025	3.8599	5.83259	0.280036	0.320057	0.080926	0.976555	0.818211	1.19935	0.48353	0.758911	0.906098	0.37963	0.14751	0.512362	0.034339	0.259806	0.032569	1.20697	1.72322	0.873249	2.06164	3.99375	2.75516	3.23551	1.87557	2.20744
Pusillimonas	0.187591	0.222863	0.170507	0.074306	0.105474	0.087409	0.009386	0.029235	0.015649	0.2655	0.289733	0.502213	1.26408	0.990612	1.06431	0.03522	0.060958	0.056274	3.23423	3.67049	3.37564	0.066603	0.095862	0.036158	0.799776	1.49141	1.35574	3.46224	2.40339	3.58586	0.201549	0.105365	0.146589	0.159676	0.144337	0.171893	0.362246	0.450429	0.257254	2.51654	2.40694	2.28216	5.0816	5.86563	4.41368
Myroides	0.023006	0.035375	0.030387	0	0	0	0	0	0	0.155448	0.1246	0.235501	0.017575	0.051797	0.058989	0.007953	0.009378	0.013399	0	0	0.002849	0	0	0.005165	10.3312	15.7309	18.403	0.072428	0.0095	0.013212	0.022088	0.054187	0.041882	0	0	0	0	0	0	0	0	0	0	0	0.004786
Sinibacillus	0	0	0.003376	0.753305	1.97881	0.629945	2.01646	2.41839	2.07957	0.154073	0.108087	0.103564	0.085173	0.177404	0.181987	0	0	0	0.092407	0.07892	0.112521	0.926388	1.44257	1.85096	2.84432	8.04374	3.37935	0.231564	0.104495	0.180559	0	0	0	4.5087	4.13524	4.24485	0.530267	0.406956	0.372901	0.075411	0.071317	0.082805	0.068873	0.074067	0.07418
Clostridium_sensu_stricto_1	0.691962	0.659745	0.730987	0.840422	0.878422	0.955467	1.14511	0.938769	1.16845	1.88876	3.22159	2.39473	0.159531	0.653933	0.505798	1.63603	1.45597	1.42828	0.563814	0.683015	1.66076	0.735661	0.598367	0.323703	1.42521	0.635943	0.625544	0.025503	0.055942	0.020918	1.45226	1.44801	1.16712	0.554573	0.579151	0.613386	1.55226	1.18947	1.08684	0.411112	0.678882	0.792924	1.49873	1.26033	1.02775
Corynebacterium_1	3.09348	4.25385	3.91154	1.42206	1.34912	1.72557	0.26907	0.108819	0.246905	0.518619	0.081065	0.104982	0.091933	0.116543	0.138059	2.34838	1.82289	1.8356	0.301326	0.45917	0.330442	2.44464	1.86932	2.34857	0.385258	0.170294	0.177551	0.029583	0.0095	0.030827	1.38047	1.56241	1.39887	0.959772	0.781222	0.920984	0.632004	0.568772	0.52867	0.201907	0.334641	0.398971	0.193143	0.136188	0.154341
Moheibacter	0.152196	0.18395	0.135055	0.144768	0.09288	0.099465	0.051624	0.055222	0.081722	0.321902	0.13661	0.207127	0.040559	0.103593	0.058989	0.05567	0.073854	0.061633	2.33427	1.62144	2.29743	0.189213	0.213371	0.103309	3.60021	5.36028	3.84615	5.21784	3.18553	4.28498	0.127003	0.194172	0.173114	0.068678	0.135316	0.151989	0.616589	0.332085	0.562892	2.17841	1.09444	0.78916	0.23806	0.189946	0.247664
Longispora	0	0	0	0.220355	0.129087	0.292367	0.142357	0.113692	0.23995	9.01875	4.04275	12.4418	2.34158	5.96828	2.27296	0	0	0	0	0	0	0	0	0	0.201163	0.018626	0.069374	0.222383	0.091829	0.077068	0	0	0	0.06181	0.077581	0.05971	0.558013	0.328463	0.398862	0.048652	0.11109	0.111662	0.092828	0.254456	0.270396
Others	66.9504	64.0819	65.9745	30.1822	37.6541	32.0835	25.3442	21.6274	27.0239	41.601	44.7871	42.3136	27.8421	34.0123	34.1797	76.2367	80.2541	71.7921	62.274	61.4498	53.8663	64.9743	62.4266	59.656	61.3316	49.0022	56.0791	45.2805	42.0673	49.0119	66.4656	65.317	69.3239	73.4646	70.1548	77.1328	43.5759	44.5949	41.805	57.04	62.0539	65.7136	55.125	61.1268	63.4247
Fig4 C, LEfSe analysis showed biomarkers in different phases
	Day 3				Day 10				Day 20				Day 30
	Group	genus	LDA_score		Group	genus	LDA_score		Group	genus	LDA_score		Group	genus	LDA_score
	A3	Thermobacillus	5.30376		A10	Limnochordaceae	4.96614		B20	Myroides	4.8502		A30	MWH_CFBk5	5.25879
	A3	Corynebacterium	4.57076		B10	Corynebacterium	4.5999		B20	Bacillus	4.44339		A30	Brumimicrobium	4.58719
	A3	Limnochordaceae	4.33357		B10	Tepidimicrobium	4.4315		B20	Aequorivita	4.38562		A30	Limnochordaceae	4.5629
	B3	Arenimonas	4.56747		B10	Halocella	4.36869		B20	Sinibacillus	4.35949		A30	Longispora	4.24641
	C3	Bacillus	4.6362		B10	Caldicoprobacter	4.36582		C20	Paenibacillus	4.4329		B30	Persicitalea	4.82519
	C3	Sinibacillus	4.34376		B10	M55_D21	4.30973		C20	Luteimonas	4.38167		B30	Moheibacter	4.32853
	C3	Ruminococcaceae_UCG_012	4.32683		C10	S0134_terrestrial_group	4.75923		C20	Thermobacillus	4.36508		C30	Luteimonas	4.77118
	C3	Oceanobacillus	4.31053		C10	Paeniclostridium	4.44114		C20	MWH_CFBk5	4.30736		C30	Steroidobacter	4.35355
													C30	Pusillimonas	4.34782
													C30	Chryseolinea	4.32904
													C30	Truepera	3.99656
													C30	Cohnella	3.97577

## Sheet: Figure5
S2 file.
Figure 5. Changes of ARGs and MGEs during dairy manure composting
Fig5 A, Number of ARG													Fig5 B, Total abundance of ARG													Fig5 C, Number of MGE						Fig5 D, Total abundance of MGE
Group	Sample	Aminoglycoside	Beta_Lactamase	Chloramphenicol	MLSB	Multidrug	Sulfonamide	Tetracycline	Vancomycin	Others			Groups	Samples	Aminoglycoside	Beta_Lactamase	Chloramphenicol	MLSB	Multidrug	Sulfonamide	Tetracycline	Vancomycin	Others			Groups	Sample	integrase	transposase			Groups	Samples	integrase	transposase
A	A-0d-1	30	35	3	33	46	5	29	21	9			A	A-0d-1	0.140224	0.0650063	0.00387328	0.0165995	0.0510314	0.00514934	0.0577022	0.00272024	0.00216307			A	A-0d-1	0	7			A	A-0d-1	0	0.0206705
A	A-0d-2	31	38	3	37	43	6	32	22	9			A	A-0d-2	0.226712	0.0826393	0.00191308	0.0514744	0.065306	0.10963	0.0708315	0.0037262	0.00599466			A	A-0d-2	1	7			A	A-0d-2	4.65586e-05	0.0593765
A	A-0d-3	32	39	3	32	45	5	33	23	10			A	A-0d-3	0.212907	0.0847424	0.00284211	0.0454947	0.0637117	0.0400594	0.0727366	0.125109	0.00234732			A	A-0d-3	1	7			A	A-0d-3	9.09913e-05	0.055381
A	A-3d-1	27	36	3	31	37	5	29	19	8			A	A-3d-1	0.567062	0.107558	0.00624559	0.0993222	0.23841	0.0341965	0.223361	0.0111023	0.0136692			A	A-3d-1	1	7			A	A-3d-1	0.000103039	0.0320337
A	A-3d-2	28	34	3	34	39	5	30	21	8			A	A-3d-2	0.194444	0.0374468	0.00339652	0.0372713	0.0678899	0.0227742	0.0702215	0.00494763	0.00454672			A	A-3d-2	1	7			A	A-3d-2	5.97035e-05	0.0103032
A	A-3d-3	29	36	3	28	36	5	33	23	7			A	A-3d-3	0.255009	0.0520872	0.005235	0.0508219	0.0850391	0.0346095	0.0935898	0.00336889	0.00557766			A	A-3d-3	1	7			A	A-3d-3	2.87078e-05	0.0137153
A	A-10d-1	30	36	3	31	39	6	26	16	9			A	A-10d-1	0.0484857	0.00282071	0.00427764	0.00517505	0.0253423	0.042605	0.0211701	0.00172978	0.00115601			A	A-10d-1	1	7			A	A-10d-1	0.000304789	0.0373167
A	A-10d-2	30	36	3	30	40	5	27	18	8			A	A-10d-2	0.0977459	0.00532886	0.00958679	0.00997238	0.0458682	0.00677687	0.0385319	0.00403084	0.00446646			A	A-10d-2	1	6			A	A-10d-2	0.000191867	0.0887938
A	A-10d-3	30	38	3	33	38	5	29	16	8			A	A-10d-3	0.0336182	0.00161798	0.00300915	0.00300647	0.0125288	0.00223658	0.0103607	0.00137238	0.00244523			A	A-10d-3	1	7			A	A-10d-3	8.74984e-06	0.0267985
A	A-20d-1	28	29	3	25	31	5	24	15	7			A	A-20d-1	0.190944	0.00558671	0.010709	0.0307522	0.0563033	0.0904638	0.309915	0.00210135	0.00263708			A	A-20d-1	1	7			A	A-20d-1	0.00206538	0.0519728
A	A-20d-2	26	30	3	27	34	5	25	16	7			A	A-20d-2	0.170705	0.00427985	0.00549681	0.0299644	0.049804	0.124176	0.271337	0.00156467	0.00556833			A	A-20d-2	1	7			A	A-20d-2	0.000215774	0.0424104
A	A-20d-3	28	32	3	27	32	5	22	21	6			A	A-20d-3	0.215029	0.00542881	0.00898678	0.0433936	0.0640064	0.0976987	0.39836	0.00247511	0.00328168			A	A-20d-3	1	7			A	A-20d-3	0.00198153	0.0533203
A	A-30d-1	29	34	3	31	41	5	24	14	9			A	A-30d-1	0.080487	0.00288363	0.00604721	0.0256122	0.0474747	0.0809417	0.145763	0.00212878	0.00249754			A	A-30d-1	1	7			A	A-30d-1	0.0012388	0.0824227
A	A-30d-2	29	31	3	26	35	5	26	14	6			A	A-30d-2	0.0898948	0.0040601	0.00730422	0.0366531	0.0392853	0.109573	0.162067	0.00300975	0.0153954			A	A-30d-2	1	7			A	A-30d-2	0.000966051	0.125897
A	A-30d-3	31	33	3	28	39	5	31	16	9			A	A-30d-3	0.0703134	0.0027435	0.00553479	0.0232276	0.046204	0.0791322	0.123847	0.00201598	0.139515			A	A-30d-3	1	6			A	A-30d-3	0.00539511	0.0719521
B	B-0d-1	29	40	3	37	48	7	36	24	13			B	B-0d-1	0.392372	0.0454121	0.00358718	0.165799	0.119969	0.238623	0.2106	0.0146322	0.0210419			B	B-0d-1	2	8			B	B-0d-1	3.73385e-05	0.0904056
B	B-0d-2	31	36	3	36	45	7	34	26	12			B	B-0d-2	0.485128	0.0742064	0.00432376	0.189594	0.159917	0.299192	0.224772	0.0199167	0.0227357			B	B-0d-2	2	8			B	B-0d-2	0.000456112	0.106297
B	B-0d-3	31	38	3	39	47	7	33	25	13			B	B-0d-3	0.39972	0.0515388	0.00364752	0.160764	0.131997	0.238782	0.18042	0.0168729	0.022266			B	B-0d-3	2	8			B	B-0d-3	0.000226523	0.0941051
B	B-3d-1	32	41	3	38	47	6	33	22	12			B	B-3d-1	0.0847599	0.0671091	0.00152326	0.0378062	0.0410811	0.0172552	0.0454582	0.00159888	0.00225739			B	B-3d-1	2	8			B	B-10d-1	0	0.00092314
B	B-3d-2	31	40	3	39	44	6	31	24	12			B	B-3d-2	0.11549	0.0785295	0.000907585	0.0385503	0.035492	0.00729379	0.0480128	0.00231653	0.00305788			B	B-3d-2	1	8			B	B-3d-1	0	0.00114535
B	B-3d-3	31	37	3	35	46	6	30	23	13			B	B-3d-3	0.0933186	0.0674714	0.00111036	0.0287534	0.0284353	0.0158253	0.0449362	0.00124348	0.00232777			B	B-3d-3	1	8			B	B-3d-2	2.13796e-06	0.000706548
B	B-10d-1	31	27	3	36	38	5	33	17	10			B	B-10d-1	0.0185372	0.00253002	0.000424604	0.0063708	0.0102806	0.0620728	0.0295859	0.0029901	0.00312293			B	B-10d-1	0	8			B	B-3d-3	0	0.0313414
B	B-10d-2	30	19	3	34	31	5	29	21	9			B	B-10d-2	0.0231797	0.00337929	0.000564208	0.0067056	0.00941515	0.00555706	0.0350687	0.00329917	0.00307086			B	B-10d-2	0	8			B	B-10d-2	0	0.0386853
B	B-10d-3	30	18	3	30	36	6	31	20	9			B	B-10d-3	0.0220808	0.00346918	0.000638215	0.00730064	0.0115607	0.03332	0.0352746	0.00369959	0.00321447			B	B-10d-3	1	7			B	B-10d-3	0.000125026	0.00132689
B	B-20d-1	27	28	3	28	27	5	22	15	10			B	B-20d-1	0.153883	0.00111547	0.00576343	0.0883093	0.0572998	0.0562337	0.132562	0.00115757	0.0020502			B	B-20d-1	0	5			B	B-20d-1	0	0.0594306
B	B-20d-2	22	21	3	21	22	5	20	15	7			B	B-20d-2	0.148147	0.000779514	0.00477596	0.0915326	0.0396831	0.0643666	0.0935688	0.00122764	0.000992793			B	B-20d-2	0	6			B	B-20d-2	0.00150314	0.0334362
B	B-20d-3	26	19	3	26	29	4	21	15	6			B	B-20d-3	0.186672	0.000642892	0.00776457	0.11055	0.0598969	0.0406587	0.134799	0.00182429	0.00222887			B	B-20d-3	1	6			B	B-20d-3	0.00088308	0.0725912
B	B-30d-1	26	26	3	20	28	2	21	14	8			B	B-30d-1	0.208302	0.0360217	0.0110612	0.00718018	0.0864209	0.131224	0.448494	0.00303569	0.00277707			B	B-30d-1	0	7			B	B-30d-1	0.000379221	0.0685561
B	B-30d-2	21	16	3	20	28	3	22	17	7			B	B-30d-2	0.229239	0.000980486	0.0116276	0.00280482	0.105953	0.17092	0.357618	0.00195966	0.00279357			B	B-30d-2	1	7			B	B-30d-2	0.000147571	0.0737739
B	B-30d-3	23	22	2	18	27	4	20	14	9			B	B-30d-3	0.221813	0.0182461	0.00989738	0.0107081	0.108598	0.186738	0.347935	0.00292209	0.00270279			B	B-30d-3	1	6			B	B-30d-3	0.000215774	0.104845
C	C-0d-1	23	25	3	26	27	4	26	12	7			C	C-0d-1	0.0283149	0.000728644	0.00117193	0.0319078	0.00627181	0.00860105	0.0316322	0.00017543	0.001753			C	C-0d-1	2	8			C	C-0d-1	8.03649e-05	0.0256726
C	C-0d-2	23	28	3	26	27	4	23	14	9			C	C-0d-2	0.0231084	0.000960485	0.00119741	0.0253688	0.00531851	0.00829288	0.0250532	0.000191994	0.00116865			C	C-0d-2	1	8			C	C-0d-2	2.62422e-05	0.0176649
C	C-0d-3	23	27	3	27	23	5	23	13	6			C	C-0d-3	0.0244805	0.000853196	0.000879173	0.0252224	0.0075896	0.00613094	0.028792	0.000111655	0.0017262			C	C-0d-3	2	8			C	C-0d-3	7.38768e-05	0.0181595
C	C-3d-1	27	31	3	23	31	4	22	10	7			C	C-3d-1	0.121849	0.00598581	0.00345918	0.114676	0.0713226	0.0436764	0.0696576	0.00505493	0.00113164			C	C-3d-1	2	8			C	C-3d-1	0.0311374	0.188086
C	C-3d-2	24	29	3	25	31	3	18	13	4			C	C-3d-2	0.0687619	0.0042	0.00196695	0.0610869	0.0491449	0.0258856	0.03375	0.00329339	0.000933216			C	C-3d-2	2	8			C	C-3d-2	0.0283585	0.1222
C	C-3d-3	26	26	3	24	33	3	22	13	7			C	C-3d-3	0.0729653	0.00375217	0.00194263	0.0676893	0.0510572	0.0251859	0.0422996	0.00347713	0.000834981			C	C-3d-3	2	8			C	C-3d-3	0.02271	0.115432
C	C-10d-1	21	24	3	24	25	4	23	9	6			C	C-10d-1	0.296504	0.0153537	0.0161795	0.233468	0.0789668	0.128693	0.345277	0.000832194	0.0062492			C	C-10d-1	2	7			C	C-10d-1	0.0012266	0.036959
C	C-10d-2	20	23	3	20	29	4	20	9	6			C	C-10d-2	0.283607	0.0199611	0.0155756	0.23184	0.0767331	0.131292	0.353814	0.000838357	0.00597682			C	C-10d-2	2	7			C	C-10d-2	0.00219927	0.0362574
C	C-10d-3	23	23	3	21	25	4	22	10	8			C	C-10d-3	0.272485	0.0143477	0.0144219	0.205389	0.0631448	0.115952	0.33903	0.000668875	0.00567054			C	C-10d-3	2	8			C	C-10d-3	0.00200894	0.0312293
C	C-20d-1	26	24	3	31	32	6	27	11	6			C	C-20d-1	0.0707138	0.00303375	0.0012181	0.04553	0.0193353	0.00382189	0.024251	0.000673784	0.00547071			C	C-20d-1	2	8			C	C-20d-1	0.00405208	0.042866
C	C-20d-2	26	26	3	28	28	5	28	12	6			C	C-20d-2	0.0694846	0.00372209	0.00121794	0.0404265	0.0179352	0.00318088	0.0214	0.000567534	0.00423833			C	C-20d-2	2	8			C	C-20d-2	0.00396353	0.0513132
C	C-20d-3	25	25	3	30	28	4	24	11	6			C	C-20d-3	0.062965	0.00313427	0.00121454	0.0409494	0.0186175	0.00325404	0.0239725	0.000513049	0.00539262			C	C-20d-3	2	8			C	C-20d-3	0.0033851	0.0400319
C	C-30d-1	24	24	3	23	24	4	20	9	5			C	C-30d-1	0.242002	0.0209087	0.0215424	0.308342	0.0771563	0.168587	0.328722	0.0013671	0.00220675			C	C-30d-1	2	7			C	C-30d-1	0.00218128	0.0207495
C	C-30d-2	25	26	3	29	28	4	23	11	5			C	C-30d-2	0.302129	0.0234083	0.0171773	0.336099	0.174533	0.173895	0.463547	0.00407138	0.00331273			C	C-30d-2	2	7			C	C-30d-2	0.00482548	0.021298
C	C-30d-3	23	24	3	23	25	3	20	10	6			C	C-30d-3	0.253681	0.0207037	0.0198937	0.310636	0.0823894	0.173262	0.479222	0.00125769	0.00306663			C	C-30d-3	2	7			C	C-30d-3	0.0038308	0.0201193

## Sheet: Figure6
S2 file.
Figure 6 Network analysis and topological properties of bacterial community during dairy manure composting
Fig6 D, BetweennessCentrality					Fig6 D, ClosenessCentrality					Fig6 D, ClusteringCoefficient					Fig6 D, Degree					Fig6 D, Eccentricity					Fig6 D, NeighborhoodConnectivity					Fig6 D, Radiality					Fig6 D, TopologicalCoefficient
A	B	C			A	B	C			A	B	C			A	B	C			A	B	C			A	B	C			A	B	C			A	B	C
0	0	0			1	0.222646	0.213948			0	0	0			1	1	1			1	9	8			1	4	4			1	0.883619	0.897944			0	0	0
0	0	0			1	0.237772	0.188542			0	1	0			1	2	1			1	9	9			1	10	7			1	0.893143	0.880448			0	0.714286	0
0	0	0			0.251108	0.130208	0.666667			0	0	0			1	1	1			9	12	2			9	2	2			0.893487	0.777333	0.75			0	0	0
0	0	0.000222			0.24602	0.204201	0.219394			0	0	0			1	1	2			9	11	8			9	10	4			0.890546	0.870095	0.901166			0	0	0.75
0	0.003307	2.34e-05			0.167653	0.24858	0.253857			0	0	0			1	2	2			12	10	8			3	9.5	10.5			0.822689	0.899238	0.918355			0	0.53125	0.59375
0	6.67e-05	0			0.203837	0.246479	0.223457			0	0.333333	0			1	3	1			10	9	8			2	9.33333	3			0.860504	0.898095	0.903468			0	0.529412	0
7.97e-05	0.017519	2e-05			0.256798	0.285948	0.259312			0.666667	0.166667	0			3	4	2			9	8	8			8.66667	8.75	22			0.896639	0.916762	0.920657			0.509804	0.317308	0.65625
0.012126	0.011429	9.33e-05			0.290598	0.149573	0.287758			0.066667	0	0			6	2	3			8	11	7			10.3333	2	23.6667			0.912815	0.810476	0.931246			0.311828	0.5	0.444444
4.86e-05	0.022914	1.21e-05			0.297203	0.175351	0.257102			0	0	0			2	3	2			7	10	7			21	2.66667	11.5			0.915546	0.843238	0.919736			0.571429	0.416667	0.65625
0.001275	0.000609	0			0.307971	0.181159	1			0.071429	0.333333	0			8	3	1			8	10	1			13.5	4.66667	1			0.919748	0.849333	1			0.330128	0.541667	0
0.001033	0.015149	0			0.216285	0.25436	1			0	0.333333	0			2	3	1			9	8	1			4.5	6.33333	1			0.870588	0.902286	1			0.5	0.461538	0
0	0	0.007497			0.21767	0.270479	0.319224			0	1	0.305556			1	2	9			10	9	7			10	22.5	17.5556			0.871639	0.910095	0.940761			0	0.523256	0.276896
5.08e-05	0	0			0.218228	0.206612	0.175218			0	0	1			2	1	2			10	8	8			7.5	4	6.5			0.872059	0.872	0.869245			0.722222	0	0.722222
0.000746	0	8.45e-05			0.221932	0.255848	0.28062			0	1	0.5			2	2	4			10	8	8			6	17.5	17.75			0.87479	0.903048	0.928791			0.5	0.673077	0.394444
0.002555	0.000563	0.007991			0.261137	0.24858	0.332721			0.1	0	0.222222			5	2	10			9	9	7			7.6	9	19.9			0.89895	0.899238	0.944291			0.35	0.571429	0.237349
0	0.002642	0.010349			0.214106	0.313059	0.324955			0	0.133333	0.340659			1	10	14			9	8	7			7	15.7	18.5			0.868908	0.926857	0.942296			0	0.270175	0.230357
0.000257	0	1.79e-05			0.293103	1	0.195043			0.333333	1	0			3	2	2			8	1	8			13	2	8			0.913866	1	0.885359			0.422222	1	0.7
0.001884	0	0			0.311355	1	0.210956			0.2	1	0			5	2	1			8	1	8			15.6	2	7			0.921008	1	0.896102			0.316667	1	0
8.87e-05	0	0			0.27027	1	0.239735			0	1	0			3	2	1			9	1	8			10.6667	2	17			0.903571	1	0.911909			0.483333	1	0
7.48e-05	0.010182	0.005473			0.285714	0.337187	0.218599			0.666667	0.139706	0.3			4	17	5			7	8	7			15	18.5882	6.2			0.910714	0.934476	0.900706			0.394737	0.265985	0.375
0.004611	0.016254	0			0.32197	0.257732	0.249655			0.064103	0	0			13	3	1			8	8	8			16.6923	6	11			0.92479	0.904	0.916513			0.30057	0.384615	0
0.015454	0	0.01105			0.261941	0.191676	0.287302			0	1	0.333333			2	2	3			7	9	7			7	5.5	9.66667			0.89937	0.859429	0.931093			0.5	0.611111	0.373333
0	0.030549	0			0.274637	0.230567	0.249655			0	0.1	0			1	5	1			8	8	8			26	3.6	11			0.905672	0.888762	0.916513			0	0.272727	0
0.011765	8.83e-05	0.141425			0.255639	0.214198	0.33211			0	0	0.090909			2	3	11			9	10	7			8	8	8			0.896008	0.877714	0.944138			0.5	0.7	0.184035
0.020721	6.59e-05	0.010058			0.227577	0.213675	0.237533			0	0	0			3	3	3			8	10	7			5.33333	8.33333	7.66667			0.878782	0.877333	0.910835			0.393939	0.814815	0.392157
0.007317	0.000441	0.025442			0.226969	0.2218	0.239735			0	0.166667	0.133333			2	4	6			8	9	7			7	8.25	7.33333			0.878361	0.883048	0.911909			0.545455	0.516667	0.318182
0.000233	0.002029	0			0.29361	0.275157	0.2627			0.1	0.1	1			5	5	2			9	8	7			17.8	11.4	11			0.914076	0.91219	0.922038			0.441026	0.3	0.578947
0.005133	0.017661	0.015899			0.333333	0.299658	0.326126			0.138889	0.238095	0.151515			9	7	12			8	6	7			17.5556	12.2857	17			0.928571	0.922095	0.942603			0.290019	0.26087	0.187963
0	0.007416	0.005552			0.154405	0.240715	0.300166			0	0.321429	0.2			1	8	10			11	10	7			6	7.875	15.6			0.804412	0.894857	0.935236			0	0.315	0.31
0.002519	0.00032	0.001702			0.188053	0.216049	0.329091			0	0.2	0.254545			2	6	11			9	10	7			4.5	8	23.6364			0.845798	0.879048	0.94337			0.583333	0.511111	0.308612
4.81e-05	0.000112	0.00616			0.248175	0.257732	0.33211			0	0.666667	0.083333			2	3	16			8	9	7			8.5	11.3333	25.3125			0.891807	0.904	0.944138			0.625	0.453333	0.287356
0.082554	0.001135	0.000169			0.265211	0.320513	0.290997			0.333333	0.2	0.133333			3	5	6			8	8	7			7.33333	20.6	28.5			0.90105	0.929333	0.93232			0.368421	0.367273	0.538462
0.000318	0.040406	0.003239			0.253731	0.355691	0.340866			0	0.153846	0.180952			3	13	15			8	7	7			6.66667	17.6923	25.9333			0.894958	0.939619	0.946286			0.435897	0.215575	0.289888
0.001068	0.000189	0.000873			0.260736	0.279107	0.310463			0.333333	0.3	0.181818			3	5	11			8	9	7			6.66667	19.2	28.5454			0.898739	0.913905	0.938306			0.422222	0.387755	0.378182
0.011765	0.001866	0.010937			0.201183	0.304348	0.35214			0.333333	0.164835	0.157895			3	14	20			11	8	7			3.66667	20.2143	22.85			0.858193	0.92381	0.948895			0.47619	0.344828	0.234536
0.030792	0.001074	0.014706			0.250368	0.298126	0.32554			0.285714	0.153846	0.120879			7	13	14			10	8	7			8.14286	19.7692	20.1429			0.893067	0.921524	0.942449			0.290816	0.360399	0.277778
0.000208	0.003595	0.0011			0.203106	0.30648	0.312608			0.666667	0.125	0.128205			3	16	13			11	8	7			4.66667	18.375	25.0769			0.859874	0.924571	0.93892			0.518519	0.307203	0.344017
0.00449	1.09e-05	1			0.244604	0.235532	1			0.333333	0	0			4	2	2			10	9	1			10.75	11	1			0.889706	0.89181	1			0.403846	0.714286	0
0.003144	0.008481	0			0.307414	0.300172	0.666667			0.166667	0.181818	0			13	11	1			9	8	2			16.3077	17	2			0.919538	0.922286	0.75			0.293706	0.307438	0
0.003762	0.002253	0.003809			0.257186	0.30648	0.19113			0.3	0.117647	0.3			5	17	5			9	8	8			12	18.5294	6.4			0.896849	0.924571	0.882443			0.393333	0.357555	0.364706
0.004663	0.005523	0.00217			0.311355	0.308642	0.201784			0.213235	0.333333	0.166667			17	9	4			9	8	7			17.2941	20.1111	7.75			0.921008	0.925333	0.890117			0.301342	0.344828	0.453125
0.000706	0.016461	0.001271			0.2526	0.325279	0.200665			0.166667	0.045455	0			4	12	3			9	7	7			11.75	17.5833	8			0.894328	0.930857	0.889349			0.45	0.325321	0.538462
0.001363	0.023414	0.045263			0.305206	0.330189	0.271772			0.24359	0.089744	0			13	13	4			9	8	7			17.2308	17	5.25			0.918697	0.932381	0.925568			0.329882	0.300699	0.283333
0.002343	0.002745	0.067071			0.307414	0.309735	0.278891			0.24359	0.238095	0			13	7	4			9	8	7			17.4615	21.2857	6.75			0.919538	0.925714	0.928177			0.321937	0.352381	0.27381
0.000798	0.025911	0.001271			0.286195	0.269231	0.200665			0.266667	0.055556	0			6	9	3			9	9	7			15.1667	7.55556	8			0.910924	0.909524	0.889349			0.394737	0.287037	0.538462
0.020524	0.00846	0			0.307971	0.251076	0.17471			0.269231	0.133333	0			13	6	1			9	9	9			16.7692	8.5	2			0.919748	0.900571	0.868785			0.309117	0.4	0
0.032596	0.00461	0.01105			0.277778	0.251076	0.211449			0.088889	0.2	0			10	5	2			9	9	8			9.1	8	4			0.907143	0.900571	0.896409			0.257576	0.345455	0.5
0.01021	0.018403	0.00086			0.35865	0.267584	0.302676			0.1	0.178571	0.2			16	8	6			7	9	7			16.3125	8.625	25.3333			0.936134	0.908762	0.936004			0.233456	0.335	0.378788
0.007529	0.001533	0.014186			0.346939	0.244413	0.341509			0.10989	0.392857	0.147186			14	8	22			8	9	7			17.5	8.75	14.8182			0.932773	0.896952	0.94644			0.25693	0.380435	0.179601
0.00013	0.027129	0.00065			0.283806	0.269646	0.285039			0	0.155556	0.285714			5	10	8			8	9	7			20.8	7.6	12.875			0.909874	0.909714	0.930325			0.61875	0.264286	0.268229
0.003443	0.003548	0.020897			0.324427	0.243733	0.336431			0	0.095238	0.247619			9	7	15			6	9	7			17.5556	8	17.6			0.92563	0.896571	0.945212			0.367901	0.398496	0.218333
0.01938	0.036768	0.079204			0.321361	0.256223	0.314783			0.088889	0.022222	0.277778			10	10	9			7	10	7			15.1	6	14.1111			0.92458	0.903238	0.939533			0.286275	0.247619	0.235185
0.000437	0.000882	0.038219			0.226969	0.241713	0.364919			0	0.464286	0.264069			2	8	22			9	8	6			4	8.75	20.0909			0.878361	0.895429	0.951657			0.5	0.364583	0.19847
0.000475	0.000169	0.000217			0.22973	0.258876	0.229695			0	0	0			2	3	2			8	8	8			3.5	14.3333	8			0.880252	0.904571	0.906845			0.5	0.493827	0.538462
0.088021	0.003337	4.05e-05			0.219355	0.265957	0.224287			0.1	0.285714	0			5	8	2			9	8	8			3.6	12.75	4.5			0.872899	0.908	0.903929			0.3	0.323718	0.583333
0.029567	0.004712	0.00144			0.182403	0.246827	0.294309			0.133333	0.133333	0.5			6	6	5			10	8	7			2.83333	7.5	14			0.839916	0.898286	0.933395			0.333333	0.368421	0.358974
0.002562	0.044427	0.001921			0.320755	0.290216	0.305228			0.19697	0.151515	0.307692			12	12	13			8	8	7			17	9.41667	18.6923			0.92437	0.918476	0.936771			0.295322	0.215116	0.265934
0.000893	0.080986	0.014092			0.298246	0.32833	0.330896			0.428571	0.242857	0.244444			8	21	10			9	8	7			16.75	15.7143	19.4			0.915966	0.93181	0.943831			0.335	0.215264	0.275714
0.007723	0.00027	0			0.323194	0.259644	0.186214			0.114286	0	0			15	4	1			8	8	7			15	14.5	10			0.92521	0.904952	0.878607			0.260714	0.5	0
2.39e-05	0.004648	0.007791			0.286678	0.268405	0.220195			0.666667	0.142857	0			3	7	3			8	8	7			18.6667	8.42857	7			0.911134	0.909143	0.901627			0.504505	0.363636	0.461538
0.00131	0.049647	0.001735			0.336634	0.290216	0.190928			0.178571	0.151515	0.133333			8	12	6			7	8	7			20.375	9.25	5.5			0.929622	0.918476	0.88229			0.333333	0.208333	0.333333
0.000465	0.00695	0.031426			0.304659	0.329567	0.210956			0.066667	0.116667	0.25			6	16	8			7	8	7			16.5	17.5625	5.5			0.918487	0.93219	0.896102			0.376984	0.267308	0.23913
0.000109	0.010678	0.059309			0.299824	0.277338	0.237845			0	0.285714	0.047619			3	8	7			7	7	7			21	11.625	5.14286			0.916597	0.913143	0.910988			0.526316	0.2875	0.233083
0	0.005447	0.019028			0.274194	0.277778	0.235371			0	0.285714	0.142857			1	7	7			8	7	7			25	12.2857	5.14286			0.905462	0.913333	0.909761			0	0.296167	0.277311
0.00014	0.014837	0.029864			0.323194	0.339806	0.232051			0.3	0.235507	0.142857			5	24	7			7	8	8			22.8	18.0833	5.71429			0.92521	0.935238	0.908072			0.434615	0.244369	0.293651
0.019723	0.004421	0.017278			0.35343	0.322878	0.222906			0.141667	0.054945	0.238095			16	14	7			7	8	7			14.375	17.7857	7			0.934664	0.930095	0.903161			0.199824	0.326146	0.342857
0.006502	0.013763	1.53e-05			0.34413	0.330813	0.181545			0.166667	0.22807	0			9	19	2			7	8	8			19.4444	18.6842	6			0.931933	0.932571	0.87477			0.298611	0.264662	0.714286
1.4e-05	0.013807	0.002848			0.297723	0.279107	0.192553			0	0.177778	0.285714			2	10	7			7	7	7			26	10	7.57143			0.915756	0.913905	0.883517			0.675676	0.2425	0.302857
0.002761	0.004106	0.000748			0.336634	0.305944	0.312608			0.083333	0.181818	0.378788			9	12	12			7	8	7			16.5556	12.9167	20.0833			0.929622	0.924381	0.93892			0.285714	0.281481	0.313802
0.00055	0.039744	0.003108			0.277778	0.352823	0.294788			0.5	0.156863	0			4	18	6			9	8	7			10.75	17.2222	11.8333			0.907143	0.938857	0.933548			0.358333	0.204365	0.318627
0.030101	0.00614	0.004518			0.341365	0.323475	0.316988			0.27619	0.045455	0.147059			15	12	17			8	8	7			15.3333	14.0833	16.7647			0.931092	0.930286	0.940147			0.209132	0.25	0.245675
0.050011	0.024538	0.001371			0.363248	0.298126	0.313692			0.106719	0.055556	0.043956			23	9	14			8	9	7			14.913	10.5556	16.8571			0.937395	0.921524	0.939227			0.205756	0.274691	0.337798
0.007899	0	0.002551			0.336634	0.261976	0.324955			0	0	0.147059			11	1	17			8	9	7			15.7273	20	17.8235			0.929622	0.906095	0.942296			0.283217	0	0.279178
0.000318	0.018635	0.001287			0.319549	0.341797	0.320354			0	0.116667	0.133333			2	16	10			8	8	7			26	17.25	19.4			0.92395	0.93581	0.941068			0.510204	0.25	0.298438
0.020787	0.001015	0.024276			0.318352	0.29661	0.357002			0.143791	0	0.233333			18	9	21			9	8	6			14.9444	13.7778	20.9048			0.923529	0.920952	0.949969			0.258285	0.412186	0.222391
0.000252	0.015984	0.005685			0.269841	0.348606	0.339587			0.133333	0.24183	0.191176			6	18	17			9	7	7			11.6667	19.6667	23.1177			0.903361	0.937714	0.945979			0.446667	0.239837	0.26572
0.000605	0.000358	0.00753			0.291595	0.271739	0.326715			0	0.142857	0.155797			5	7	24			9	9	7			16.8	12.7143	16.8333			0.913235	0.910667	0.942756			0.451429	0.332046	0.229452
0.000271	0.000665	0.006154			0.307414	0.286885	0.338318			0.428571	0.071429	0.166667			7	8	13			7	8	7			20	18.5	24.3077			0.919538	0.917143	0.945672			0.37037	0.4	0.245532
0.001305	0.022748	0.002808			0.309654	0.206612	0.312069			0.277778	0	0.2			9	3	6			7	10	7			16.1111	4.33333	15.6667			0.920378	0.872	0.938766			0.303983	0.555556	0.25
0.001858	0.057654	0.001567			0.335306	0.29661	0.301667			0.285714	0	0.047619			7	5	7			6	8	7			20.4286	12.4	14.2857			0.929202	0.920952	0.935697			0.329493	0.367742	0.246753
0.004304	0.024431	0.008855			0.313653	0.210337	0.320354			0.309091	0	0.085714			11	3	15			7	9	7			17.2727	4.33333	21.3333			0.921849	0.874857	0.941068			0.306818	0.416667	0.267521
0.028306	0.005932	0.004622			0.379464	0.213936	0.314783			0.070175	0.3	0.241667			19	5	16			7	9	7			16.7895	4	17.1875			0.941597	0.877524	0.939533			0.195942	0.38	0.251838
0.027717	0.011309	0.00038			0.363248	0.194444	0.302676			0.134503	0	0.266667			19	3	6			8	10	7			18.1579	3.66667	25.5			0.937395	0.861905	0.936004			0.218136	0.533333	0.372549
0.003632	0.010846	0.000392			0.347648	0.218204	0.295752			0.138889	0.266667	0.266667			9	6	6			7	9	7			19.5556	3.83333	22.8333			0.932983	0.880571	0.933855			0.274603	0.319444	0.404762
0.003624	0.049078	0.011173			0.343434	0.23842	0.321492			0.138889	0.1	0.181818			9	5	12			7	9	7			17.1111	4.4	18.3333			0.931723	0.893524	0.941375			0.262153	0.316667	0.231013
0.000671	0.001753	0.014281			0.309091	0.29511	0.357002			0.238095	0.181818	0.142105			7	12	20			8	8	7			14.5714	17.9167	24.4			0.920168	0.920381	0.949969			0.313665	0.331761	0.237745
0.012234	0.006639	0.006509			0.364026	0.292154	0.323214			0.15	0.236364	0.263736			16	11	14			7	8	7			16.4375	16	16.8571			0.937605	0.919238	0.941835			0.211039	0.298456	0.207231
0.001199	0.011371	0.051287			0.336634	0.345168	0.250346			0.178571	0.248366	0.166667			8	18	4			8	8	8			16.75	20.5556	5.5			0.929622	0.936762	0.91682			0.261905	0.263533	0.333333
0.015027	0.00824	0.023162			0.32567	0.311943	0.370143			0.111111	0.085714	0.264368			9	15	30			8	8	7			13	16.5333	21.1333			0.92605	0.926476	0.952732			0.230453	0.307692	0.191818
0.002607	0.009014	0.006242			0.354906	0.326493	0.344106			0.25	0.078431	0.266667			9	18	15			7	8	6			18.6667	18	21.7333			0.935084	0.931238	0.947053			0.250751	0.292593	0.22807
0.005077	6.6e-06	0.012889			0.371179	0.239398	0.346743			0.266667	0	0.181818			15	2	22			7	9	6			18.2667	16.5	17.3182			0.939496	0.894095	0.947667			0.205243	0.738095	0.18981
0.001869	0.001671	0.051934			0.321361	0.304878	0.361277			0.155556	0.181818	0.090476			10	12	36			8	8	7			14.7	21	15.9444			0.92458	0.924	0.95089			0.268519	0.337366	0.149633
0.007425	0.00045	0.002312			0.334646	0.244073	0.330292			0.098901	0.1	0.333333			14	5	10			8	9	6			14.2143	13.4	21.5			0.928992	0.896762	0.943677			0.247449	0.492308	0.277922
0.010842	0.043603	0.016892			0.351967	0.359343	0.340226			0.15	0.131034	0.052308			16	30	26			8	8	7			17.875	16.4	16.6154			0.934244	0.940571	0.946133			0.244792	0.207173	0.204966
0.000231	0.006302	0.030505			0.335306	0.32833	0.355599			0.4	0.350877	0.096774			5	19	32			7	8	7			20.4	19.0526	16.125			0.929202	0.93181	0.949662			0.31875	0.26462	0.154147
8.82e-05	0.031103	0.0044			0.299296	0.341131	0.316988			0.333333	0.229437	0.153846			4	22	13			8	8	7			14.5	17.3636	16.9231			0.916387	0.935619	0.940147			0.445313	0.222028	0.259615
0.014223	0.013282	0.017099			0.334646	0.324675	0.338318			0.254545	0.063158	0.345455			11	20	11			8	8	6			14.0909	16.65	17.6364			0.928992	0.930667	0.945672			0.234848	0.278448	0.255599
0.000883	0.038756	0.015122			0.331384	0.314183	0.314783			0.107143	0.054545	0.235294			8	11	17			8	7	7			18.125	13.0909	15.1765			0.927941	0.927238	0.939533			0.303879	0.211094	0.24783
0.002606	0.00669	0.006167			0.315985	0.324074	0.204751			0	0.163399	0.3			5	18	5			8	8	8			16	17.8889	7.6			0.922689	0.930476	0.892112			0.375	0.262255	0.361905
0.001103	0.005379	0.007646			0.321361	0.315315	0.221542			0	0.120879	0.142857			7	14	7			8	8	7			16.1429	18	6.85714			0.92458	0.927619	0.902394			0.352159	0.308271	0.338346
0.023589	0.023778	0.009438			0.334646	0.320513	0.22401			0	0.060606	0.277778			9	22	9			8	8	7			14.2222	14.6818	6.44444			0.928992	0.929333	0.903775			0.254274	0.258678	0.275362
0.014039	0.012173	0.019089			0.355649	0.331439	0.209733			0.075	0.287879	0.145455			16	12	11			8	7	7			16.875	15.3333	5.45455			0.935294	0.932762	0.895335			0.222973	0.234615	0.242424
0.007743	0.020807	0.033818			0.335306	0.345168	0.228535			0	0.152381	0.155556			9	15	10			8	8	6			17.4444	15.7333	6.6			0.929202	0.936762	0.906231			0.310273	0.211872	0.228571
0.039621	0.026806	0.009539			0.400943	0.340467	0.220732			0.133333	0.114286	0.285714			25	15	7			7	7	7			15.8	15.6667	6.57143			0.946639	0.935429	0.901934			0.151538	0.227861	0.338346
0.079898	0.028458	0.04354			0.400943	0.353535	0.235371			0.05698	0.22807	0.238095			27	19	7			6	7	7			14.5926	16.4211	7.71429			0.946639	0.939048	0.909761			0.1598	0.19257	0.280423
0.006532	0.056591	4.3e-05			0.357143	0.32833	0.242627			0.153846	0	0.333333			13	8	3			7	7	7			18.4615	11.25	9			0.935714	0.93181	0.91329			0.232717	0.25	0.577778
0.029729	0.00519	0.009792			0.371991	0.299658	0.349421			0.12381	0.095238	0.175439			21	7	19			8	8	7			16.7619	13.2857	24.2105			0.939706	0.922095	0.948281			0.187266	0.326007	0.245972
0.031496	0.045164	0.001557			0.383747	0.366876	0.327306			0.150198	0.157143	0.19697			23	21	12			7	7	7			15.913	19.5238	25.5			0.942647	0.942476	0.94291			0.182409	0.219369	0.312757
0.005603	0.017178	0.005654			0.322581	0.319927	0.333948			0	0.140351	0.216374			11	19	19			8	8	7			14.7273	13.2105	23.4737			0.925	0.929143	0.944598			0.305051	0.213073	0.252405
0.008994	0	0.071576			0.334646	0.160846	0.364919			0	0	0.235294			18	1	17			8	11	6			13.9444	2	18.0588			0.928992	0.826095	0.951657			0.269676	0	0.190093
0.079993	0.005696	0			0.41769	0.318761	0.252089			0.186147	0.071429	0			22	8	1			7	8	7			17.8636	15.625	22			0.95021	0.928762	0.917587			0.147633	0.288462	0
5.36e-05	0.003408	0.005626			0.261137	0.321691	0.322064			0.5	0.222222	0.065359			4	9	18			8	8	7			12.5	19.6667	21.7778			0.89895	0.929714	0.941529			0.543478	0.31362	0.277056
0.000459	0.000111	0.006355			0.269841	0.289256	0.333333			0.321429	0.6	0.272727			8	6	12			8	8	6			14.125	19	22.9167			0.903361	0.918095	0.944444			0.42803	0.413043	0.291667
0.000117	0.002318	0.00141			0.260736	0.317029	0.290064			0.333333	0.318681	0.089744			3	14	13			8	8	7			13	15.9286	20.3077			0.898739	0.92819	0.932014			0.527778	0.269976	0.374456
0.001619	0.000243	0.011511			0.302491	0.279107	0.356299			0.25	0.166667	0.199134			8	4	22			7	8	7			15	18.5	23.7727			0.917647	0.913905	0.949816			0.362805	0.486486	0.230803
0.049221	0.000383	0.005846			0.282392	0.277778	0.33211			0.194444	0.333333	0.196078			9	6	18			7	8	7			10.3333	16.1667	21.6111			0.909244	0.913333	0.944138			0.344828	0.390244	0.259705
0.076234	0.011453	0.016419			0.401891	0.340467	0.352827			0.190476	0.189542	0.215789			22	18	20			6	8	6			16.6818	15.6111	21.35			0.946849	0.935429	0.949048			0.160402	0.216821	0.226596
0.028679	0.024616	0.005583			0.371179	0.354251	0.334566			0.119048	0.181287	0.269231			21	19	13			7	8	7			15.4762	17.7895	17.8462			0.939496	0.939238	0.944751			0.186411	0.217024	0.223077
0.011272	0.035001	0.000926			0.354906	0.354251	0.29868			0.15	0.163158	0.254545			16	20	11			7	8	7			16.875	15.8	16.4546			0.935084	0.939238	0.934776			0.2375	0.208	0.282132
0.002348	0.003596	0.00019			0.340681	0.26475	0.273828			0.138889	0.285714	0.066667			9	8	6			7	9	7			19.3333	9.125	15.1667			0.930882	0.907429	0.926335			0.287879	0.285156	0.414286
0.011018	0.022761	0.019976			0.346939	0.280899	0.321492			0.066667	0.178571	0.219048			15	8	15			7	9	6			14.2667	9.375	14.2667			0.932773	0.914667	0.941375			0.225137	0.240132	0.222917
0.008255	0.023841	0.013109			0.352697	0.257732	0.337058			0.07619	0.066667	0.090476			15	6	21			7	9	6			16	7.83333	15.619			0.934454	0.904	0.945365			0.216667	0.275641	0.215292
4.85e-05	0.020899	0.011175			0.301954	0.256975	0.287758			0.333333	0.1	0.190476			3	5	7			7	9	7			23.3333	9	15.2857			0.917437	0.903619	0.931246			0.5	0.323077	0.357143
0.004001	0.018571	0.003452			0.32197	0.32833	0.315881			0.142857	0.116667	0.139706			15	25	17			7	8	6			15.6	16.44	15.6471			0.92479	0.93181	0.93984			0.264368	0.247273	0.278075
0.10514	0.005558	0.01534			0.341365	0.310835	0.350775			0.142857	0.078947	0.15			14	20	25			7	8	6			14.2857	17.3	16.96			0.931092	0.926095	0.948588			0.216484	0.325	0.185934
0.012044	0.000223	0.00389			0.29361	0.251799	0.33211			0	0	0.263736			5	3	14			7	9	6			11	12.3333	18.4286			0.914076	0.900952	0.944138			0.344828	0.566667	0.242481
0.056665	0.00518	0.006834			0.377778	0.300172	0.322638			0.086154	0.133333	0.169118			26	16	17			7	8	7			13.8461	17.4375	16.4706			0.941176	0.922286	0.941682			0.165572	0.3125	0.255515
0.006317	0.00928	0.001555			0.342742	0.335893	0.29868			0.051282	0.115789	0.222222			13	20	10			7	8	7			15.0769	17.65	17			0.931513	0.934095	0.934776			0.229548	0.264394	0.293103
0.028892	0.004317	0.020006			0.360934	0.28135	0.344762			0.098462	0.038462	0.14			26	13	25			7	9	6			14.5	15.8461	16.12			0.936765	0.914857	0.947207			0.194942	0.352415	0.191429
0.005725	0.052902	0.092824			0.318352	0.352823	0.270553			0.19697	0.066667	0			12	25	5			7	8	6			14.3333	16.6	7.8			0.923529	0.938857	0.925107			0.277778	0.24	0.357895
0.106325	0.012686	0.007883			0.409639	0.330813	0.316434			0.037037	0.126812	0.145455			27	24	11			7	8	6			15.8148	16.4167	20.8182			0.948529	0.932571	0.939994			0.165273	0.270139	0.349769
0.07371	0.034677	0.044345			0.413625	0.339806	0.358416			0.135385	0.086957	0.221538			26	24	26			7	8	6			14.4615	16.9167	17.8077			0.94937	0.935238	0.950276			0.126856	0.257813	0.211538
0.096541	0.053152	0.00092			0.412621	0.37155	0.281493			0.055385	0.12	0.571429			26	26	7			7	7	6			17.1154	17.1538	12.2857			0.94916	0.943619	0.929098			0.166032	0.204819	0.383929
0.021012	0.002741	0.002812			0.340681	0.285948	0.284144			0.208333	0.133333	0.464286			16	15	8			7	9	6			15.75	17.6667	11.125			0.930882	0.916762	0.930018			0.224107	0.361111	0.347656
0.009301	0.046734	0.013145			0.319549	0.315884	0.284144			0.228571	0.070175	0.3			15	19	5			7	8	6			13.8	16.2632	10			0.92395	0.92781	0.930018			0.228889	0.291423	0.322581
0.002718	0.017359	0.00146			0.300885	0.311943	0.281931			0.333333	0.236842	0.380952			9	20	7			7	8	6			12	16.2	12.8571			0.917017	0.926476	0.929251			0.292683	0.256349	0.414747
0.006073	0.006283	0.00326			0.294118	0.311943	0.282371			0	0.038462	0.321429			7	13	8			7	8	6			10.4286	19.2308	11.625			0.914286	0.926476	0.929405			0.314286	0.343305	0.375
0.033789	0.011429	0.046649			0.343434	0.171737	0.359127			0.233918	0	0.157895			19	2	20			7	11	6			15.2632	2	19.4			0.931723	0.839238	0.95043			0.209084	0.5	0.238272
0.010307	0	0.010516			0.326296	0.146689	0.315881			0.316176	0	0.290909			17	1	11			7	12	6			15.1176	2	14			0.926261	0.806095	0.93984			0.251961	0	0.25
0.020406	0.066911	0.015803			0.287162	0.275157	0.358416			0.333333	0.133333	0.247619			7	10	21			6	9	6			10.2857	7.8	20.4286			0.911345	0.91219	0.950276			0.375661	0.205405	0.198336
0.008515	0	0.000296			0.313076	0.216049	0.291465			0.384615	0	0.464286			13	1	8			7	10	7			13.8461	10	15.375			0.921639	0.879048	0.932474			0.271493	0	0.320313
0.049595	0.004055	0.008708			0.37694	0.307018	0.350097			0.12	0.311111	0.239766			25	10	19			7	8	6			12.48	13.2	21.4211			0.940966	0.924762	0.948435			0.14619	0.262	0.218582
0.062614	4.91e-05	0.00719			0.398126	0.251437	0.335807			0.203704	0	0.294872			28	3	13			6	7	7			15.3929	10.3333	23.0769			0.946008	0.900762	0.945058			0.158689	0.518519	0.259291
0.003564	0.009054	0.008914			0.300885	0.299658	0.335807			0.194444	0.071429	0.2			9	8	15			7	7	7			12.6667	10.75	22.3333			0.917017	0.922095	0.945058			0.313889	0.277027	0.233684
0.021833	0.025385	0.022818			0.336634	0.353535	0.339587			0.295238	0.261438	0.164835			15	18	14			7	7	7			14.2667	16.3333	17.4286			0.929622	0.939048	0.945979			0.226455	0.206048	0.222527
0.040034	0.043885	0.020989			0.374449	0.357873	0.362			0.029412	0.197628	0.216667			17	23	25			6	7	6			16.5882	14.4348	21.8			0.940336	0.94019	0.951044			0.223695	0.184504	0.201481
0.008775	0.018885	0.008573			0.326296	0.300172	0.330292			0.205128	0.186813	0.166667			13	14	21			7	8	6			15.1539	10.7857	16			0.926261	0.922286	0.943677			0.241935	0.210084	0.221561
0	0.06134	0.034595			0.134707	0.36157	0.372428			1	0.157895	0.125			2	19	32			12	7	6			3.5	15.3684	16.7812			0.770588	0.941143	0.953192			0.7	0.180186	0.173828
0.000209	0	0.019646			0.155393	0.191048	0.342155			0.666667	0	0.105911			3	1	29			11	10	7			5	3	15.7931			0.805882	0.858857	0.946593			0.555556	0	0.208736
0.000209	0.046011	0.005647			0.155251	0.304878	0.323792			0	0.083333	0.166667			2	9	16			11	8	7			5.5	12.6667	16.5625			0.805672	0.924	0.941989			0.642857	0.295393	0.240036
0.039476	0.011429	0.032181			0.182403	0.191466	0.362725			0.5	0	0.140152			4	2	33			10	10	6			4.75	2	16.7879			0.839916	0.859238	0.951197			0.395833	0.5	0.190427
0	0.034023	0.008045			0.134707	0.235849	0.331502			1	0	0.125541			2	3	22			12	9	7			3.5	4	15.8636			0.770588	0.892	0.943984			0.7	0.333333	0.216065
0.02346	0.027965	0.012564			0.155393	0.355691	0.317544			0.2	0.141667	0.104762			5	16	15			11	7	7			2.6	19	15.0667			0.805882	0.939619	0.940301			0.4	0.25	0.229744
0.002595	0	0.008492			0.300885	0.242047	0.309932			0.230769	0	0.07619			14	1	15			9	7	7			16.0714	13	13.1333			0.917017	0.895619	0.938152			0.325073	0	0.232727
0.023228	0.015847	0.031297			0.306859	0.343811	0.358416			0.341667	0.142857	0.108262			16	14	27			9	7	6			15.5625	17.8571	17			0.919328	0.936381	0.950276			0.282955	0.244048	0.188098
0.002698	0.009858	0.008859			0.281924	0.311388	0.339587			0.142857	0.209524	0.193122			7	15	28			9	7	7			13.5714	14.2	17.0357			0.909034	0.926286	0.945979			0.355212	0.239548	0.218407
0.009522	0.012437	0.038994			0.315399	0.330813	0.309932			0.373684	0.272059	0.145455			20	17	11			9	7	6			15.95	13.7647	9.63636			0.922479	0.932571	0.938152			0.261475	0.215074	0.260101
0.011608	0.005042	0.012644			0.35343	0.323475	0.315881			0.304762	0.214286	0.163636			15	8	11			8	7	6			17.9333	18.625	17.3636			0.934664	0.930286	0.93984			0.239111	0.30625	0.30303
0.035817	0.000427	0.040845			0.272	0.277778	0.336431			0	0.266667	0.090909			7	6	22			8	7	6			7.28571	15.1667	13.9091			0.904412	0.913333	0.945212			0.285714	0.375	0.193982
0.018386	0.03122	0.068489			0.347648	0.366876	0.323214			0.173684	0.137255	0.166667			20	18	12			8	7	6			15.45	18.6111	11			0.932983	0.942476	0.941835			0.222464	0.235043	0.214052
0.008872	0.011153	0.0171			0.301418	0.324074	0.333948			0.371795	0.283333	0.141026			13	16	13			9	7	6			15.3077	14.1875	21			0.917227	0.930476	0.944598			0.294379	0.236458	0.303233
0.006181	0.039506	0.001308			0.302491	0.26003	0.296236			0.320513	0	0.145455			13	4	11			9	7	7			15.2308	6.5	17.3636			0.917647	0.905143	0.934009			0.276923	0.275	0.306818
0.022975	0.016533	0.002511			0.331384	0.338491	0.303183			0.236364	0.192308	0.266667			11	13	10			8	7	6			15.2727	17.4615	15.1			0.927941	0.934857	0.936157			0.254545	0.256028	0.294118
0.011802	0.045855	0.001231			0.307414	0.318761	0.303183			0.308333	0.102564	0.348485			16	13	12			9	6	7			14.25	11.6923	18.0833			0.919538	0.928762	0.936157			0.274038	0.230769	0.285714
0.020486	0.000126	0.014724			0.346232	0.273865	0.338318			0.235294	0.5	0.197628			18	5	23			8	8	6			15.8333	14.8	18.6522			0.932563	0.911619	0.945672			0.247396	0.389474	0.214393
0.060715	0.013753	0.001033			0.384615	0.310835	0.308348			0.116923	0.169118	0.194444			26	17	9			8	7	7			15.0385	10.9412	19.8889			0.942857	0.926095	0.937692			0.162207	0.188641	0.295191
0.013476	0.017309	0.040563			0.349794	0.324675	0.354207			0.078431	0.166667	0.189542			18	13	18			8	8	6			16	16.5385	18.6667			0.933613	0.930667	0.949355			0.246528	0.252071	0.220238
0.001376	0.010494	0.005804			0.277778	0.300687	0.322064			0	0.25	0.216667			5	9	16			9	8	7			15	11.5556	18.8125			0.907143	0.922476	0.941529			0.5	0.26615	0.225904
0.025205	0.035058	0.013422			0.340681	0.308642	0.296721			0	0.227273	0.285714			13	12	14			8	8	7			16.6154	9.08333	14.5714			0.930882	0.925333	0.934162			0.312308	0.1875	0.273585
0.014206	0.01011	0.004516			0.346232	0.28	0.329091			0.102941	0.214286	0.085714			17	8	15			8	9	7			17	9.875	21.7333			0.932563	0.914286	0.94337			0.26011	0.260135	0.263374
0.041608	0.007234	0.001783			0.367965	0.311388	0.302676			0.080952	0.272727	0.153846			21	11	13			8	8	7			16.1429	15.8182	18.7692			0.938655	0.926286	0.936004			0.202686	0.280844	0.294261
0.01595	0.013802	0.004413			0.297203	0.276461	0.293355			0.176471	0.190476	0.194444			17	7	9			9	9	7			13.1176	9	14.8889			0.915546	0.912762	0.933088			0.288889	0.252101	0.318841
0.019455	0.012454	0.002581			0.317757	0.299145	0.307823			0.181287	0.244444	0.285714			19	10	15			9	7	7			15.1053	13.2	17.3333			0.923319	0.921905	0.937538			0.262235	0.26	0.254902
	0.013315	0.032825				0.336538	0.354902				0.309524	0.214286				21	29				8	6				16.2857	17.7586				0.934286	0.949509				0.229376	0.183079
	0.022975	0.005991				0.320513	0.32969				0.142857	0.258333				14	16				8	6				13.7143	18.625				0.929333	0.943524				0.228814	0.232813
	0.058665	0.058271				0.350701	0.371663				0.190769	0.163218				26	30				8	6				13.1923	17.2				0.938286	0.953039				0.187912	0.162264
	0.080058	0.00833				0.311388	0.340226				0.238095	0.189542				15	18				8	6				10.9333	18.6111				0.926286	0.946133				0.182222	0.218301
	0.011681	0.056886				0.309187	0.287758				0.21978	0.4				14	5				7	7				14.8571	12.6				0.925524	0.931246				0.272487	0.326316
	0.009406	0.024805				0.307557	0.320922				0.263736	0.132353				14	17				8	7				13	16.2941				0.924952	0.941222				0.220339	0.247964
		0.020841					0.324373					0.20915					18					6					15.5556					0.942142					0.246914
		3.58e-05					0.193583					0					2					8					4.5					0.884285					0.7
		0					0.218863					1					2					7					6					0.900859					0.666667
		0.013843					0.207807					0.3					5					7					5.4					0.894107					0.346667
		0.085332					0.266962					0.142857					7					7					3.85714					0.923726					0.18797
		0.007732					0.205215					0.166667					4					7					4.5					0.892419					0.4
		0.025944					0.229695					0.2					5					7					3.8					0.906845					0.309091
		0.009989					0.22625					0.333333					3					7					5.33333					0.905003					0.5
